# Supplementary material for: Insights from multigene analysis: first report of a Southeast Asian Mosquito, Aedes (Mucidus) laniger (Diptera: Culicidae) on Jeju Island from Korea
Source: Parasit Vectors. 2024 Sep 12;17:386. doi: 10.1186/s13071-024-06373-8 (PMC11395179; doi:10.1186/s13071-024-06373-8)
Supplement: Supplementary file 1 — Additional file 1. Table S1. The gene dataset and sequences used for the phylogenetic analysis. [file 13071_2024_6373_MOESM1_ESM.xlsx]

## Sheet: Sheet1
Genus	subgenus	species	COI	ITS2	28S	enolase
Aedes	Aedes	Aedes cinereus	MG242481	MG232614	MG242558	MG232475
Aedes	Aedes	Aedes esoensis	LC054339.1	-	DQ397933	-
Aedes	Aedimorphus	Aedes vexans	MG242525	MG232641	MG242602	MG232513
Aedes	Aedimorphus	Aedes cumminsii	MG242484	-	MG242561	MG232477
Aedes	Catageiomyia	Aedes argenteopunctatus	MG242468	-	MG242545	MG232464
Aedes	Dahliana	Aedes geniculatus	MG242496	MG232621	MG242573	MG232488
Aedes	Cornetius	Aedes cozi	MG242483	-	MG242560	MG232476
Aedes	Diceromyia	Aedes furcifer	MG242495	-	MG242572	MG232487
Aedes	Diceromyia	Aedes taylori	MG242519	-	MG242596	MG232508
Aedes	Dobrotworskyius	Aedes alboannulatus	MG242465	MG232602	MG242542	MG232462
Aedes	Downsiomyia	Aedes nipponicus	LC646414.1	FJ534552	PP095642*	-
Aedes	Fredwardsius	Aedes vittatus	MG242527	-	MG242604	MG232515
Aedes	Georgecraigius	Aedes atropalpus	MG242470	MG232466	MG242547	MG232466
Aedes	Georgecraigius	Aedes epactius	MG242490	-	MG242567	MG232482
Aedes	Hulecoeteomyia	Aedes japonicus	MG242503	MW046046	MG242580	PP215378*
Aedes	Hulecoeteomyia	Aedes koreicus	JF430393.1	MW046043	PP095641*	PP215377*
Aedes	Jarnellius	Aedes sierrensis	MG242513	MG232634	MG242590	MG232503
Aedes	Mucidus	Aedes sudanensis	MG242517	-	MG242594	-
Aedes	Mucidus	Aedes alternans	MG712511.1	KU495671.1	-	-
Aedes	Mucidus	Aedes laniger	PP097195*	PP095639*	PP095638*	-
Aedes	Ochlerotatus	Aedes abserratus	MG242462	MG232600	MG242539	MG232459
Aedes	Ochlerotatus	Aedes atlanticus	MG242469	MG232604	MG242546	MG232465
Aedes	Ochlerotatus	Aedes aurifer	MG242471	MG232606	MG242548	MG232467
Aedes	Ochlerotatus	Aedes dorsalis	MG242488	MG232618	MG242565	MG232480
Aedes	Rampamyia	Aedes notoscriptus	MG242508	KX866235.1	MG242585	MG232499
Aedes	Stegomyia	Aedes aegypti	MG242463	MG232601	MG242540	MG232460
Aedes	Stegomyia	Aedes albopictus	MG242466	MG232603	MG242543	PP215379*
Aedes	Stegomyia	Aedes luteocephalus	MG242504	MG232626	MG242581	MG232495
Aedes	Stegomyia	Aedes metallicus	MG242506	MG232628	MG242583	MG232497
Aedes	Tanakaius	Aedes togoi	AB738291.1	MW046044	LC025735	PP215380*
Aedes	Tanakaius	Aedes savoryi	LC543993	-	LC025745	LC026055.1
Aedes	Collessius	Aedes hatorii	MW829516.1	MW046045	PP095640*	PP215381*
Aedes	Acartomyia	Aedes mariae	MH348266.2	MN847633.1	-	-
Aedes	Acartomyia	Aedes phoeniciae	KM592051.1	KX009741.1	-	-
Aedes	Bruceharrisonius	Aedes greenii	JQ728225.1	-	KF687507.1	-
Aedes	Edwardsaedes	Aedes bekkui	LC646429.1	-	-	-
Aedes	Neomelaniconion	Aedes mcintoshi	LC473692.1	KJ940804.1	-	-
Aedes	Neomelaniconion	Aedes circumluteolus	LC670100.1	FM211132.1	-	-
Haemagogus	-	Haemagogus janthinomys	MG242531	-	MG242608	MG232517
Haemagogus	-	Haemagogus leucocelaenus	MG242532.1	MW803462.1	MG242609.1	-
Psorophora	-	Psorophora ferox	MG242536	MG232643	MG242613	MG232521
Psorophora	-	Psorophora horrida	MG242537	MG232644	MG242614	MG232522
						* This study
